# Supplementary material for: Religiosity and sexual abstinence among Nigerian youths: does parent religion matter?
Source: BMC Public Health. 2019 Apr 18;19:416. doi: 10.1186/s12889-019-6732-2 (PMC6472019; doi:10.1186/s12889-019-6732-2)
Supplement: Supplementary file 1 — Protective Sexual Behaviour. (XLSX 52 kb) [file 12889_2019_6732_MOESM1_ESM.xlsx]

## Sheet: survey
type	name	label	hint	relevant	constraint	constraint_message	required	appearance	read_only	calculation	choice_filter	repeat_count	default
note	note1	SECTION 1: FILL IN ADMINISTRATIVE INFORMATION
select_one states	state	1.1 State					yes
select_one lgas	lga	1.2 LGA of residence of respondent					yes				state=${state}
select_one dc_name	dc_name	1.3 Name of Data Collector					yes
note	note2	SECTION 2: SOCIO-DEMOGRAPHIC INFORMATION OF RESPONDENT
select_one sex	sex	2.1 Sex of respondent					yes
integer	dob	2.2 Date of birth of respondent	YEAR e.g 1990		.>=1993 and .<=2002	Range: 1993-2002	yes
integer	age	2.3 Age of respondent as at last birthday			.>=15 and .<=24	Age should be between 15 to 24 years	yes
select_one religion	religion	2.4 Respondent religion					yes
string	other_religion	2.4a If other responent religion, please specify		${religion} = 'other'			yes
select_one highest_level_education_completed	highest_level_education_completed	2.5 What is the highest level of education you completed?	The last you attended and completed studies				yes
string	other_highest_level_education_completed	2.5a If other level of education, please specify	The last you attended and completed studies	${highest_level_education_completed} = 'other'			yes
select_one school_mgt_type	school_mgt_type	2.6 Is the school, college or university that you attended a government or private institution?	The last you attended and completed studies				yes
select_one currently_attending_sch	currently_attending_sch	2.7 Are you currently attending regular school, college or university?	Full or part time				yes
select_one currently_attending_which_sch_level	currently_attending_which_sch_level	2.7a Which type of school are you currently attending?		${currently_attending_sch} = 'yes_ft' or ${currently_attending_sch} = 'yes_pt'			yes
select_one yn	school_mgt_religious_group	2.8 Is it run by a particular religion or religious group?		${currently_attending_sch} = 'yes_ft' or ${currently_attending_sch} = 'yes_pt'			yes
select_one yn	ever_attended_single_sex_school	2.9 Have you attended a single sex school at any time?					yes
select_one single_sex_sch_attended	single_sex_sch_attended	2.9a Please specify the education level		${ever_attended_single_sex_school} = 'yes'			yes
string	other_single_sex_sch_attended	2.9b If other single sex school, please specify		${single_sex_sch_attended} = 'other'			yes
select_one respondent_marital_status	respondent_marital_status	3.0 Marital status of respondent					yes
string	respondent_ethinicity	3.0a Ethinicity of respondent					yes
select_one yn	work_for_pay	3.1 Have you ever worked for pay?					yes
integer	age_when_start_to_work_for_pay	3.2 How old are you when you started working for pay?		${work_for_pay} = 'yes'	.>=15 and .<${age}	Entry must be less or equal to respondent age earlier reported	yes
select_one yn	currently_working_for_pay	3.3 Are you currently working for pay?		${work_for_pay} = 'yes'			yes
string	type_of_work	3.4 What type of work do you do?	PROBE	${currently_working_for_pay} = 'yes'			yes
select_one weekly_earning	weekly_earning	3.5 How much do you earn in a week?		${currently_working_for_pay} = 'yes'			yes
select_one yn	looking_for_work	3.6 Are you looking for work?		${currently_working_for_pay} = 'no'			yes
note	note3	SECTION 3: INDIVIDUAL PROTECTIVE FACTORS
select_one how_often_you_attend_religious_service	how_often_you_attend_religious_service	3.7 How often do you attend religious service?					yes
select_one importance_of_religion_to_life	importance_of_religion_to_life	3.8 How important is religion in your life?					yes
note	note4	SECTION 4: FAMILY PROTECTIVE FACTORS
select_one yn	father_alive	4.0 Is your father alive?					yes
select_one yn	live_in_same_household_with_father	4.1 Does he live in the same household as you?		${father_alive} = 'yes'			yes
select_one talking_to_father	talking_to_father	4.2 Do you find it difficult or easy to talk with your father about things that are important to you?		${father_alive} = 'yes'			yes
select_one yn	ever_discussed_sex_related_matter_father	4.3 Have you ever discussed sex-related matters with your father?					yes
select_one often_discussed_sex_related_matter	often_discussed_sex_related_matter_father	4.4 How often do you have this sex-related matters with your father		${ever_discussed_sex_related_matter_father} = 'yes'			yes
select_one yn	mother_alive	4.5 Is your mother alive?
select_one yn	live_in_same_household_with_mother	4.6 Does she live in the same household as you?		${mother_alive} = 'yes'			yes
select_one talking_to_mother	talking_to_mother	4.7 Do you find it difficult or easy to talk with your mother about things that are important to you?		${mother_alive} = 'yes'			yes
select_one yn	ever_discussed_sex_related_matter_mother	4.8 Have you ever discussed sex-related matters with your mother?					yes
select_one often_discussed_sex_related_matter	often_discussed_sex_related_matter_mother	4.9 How often do you have this sex-related matters with your mother		${ever_discussed_sex_related_matter_mother} = 'yes'			yes
select_one yn	have_older_brothers	4.10 Do you have any older brothers?					yes
select_one yn	do_any_brother_live_in_hh	4.11 Do any live in the same household?		${have_older_brothers} = 'yes'			yes
select_one yn	have_older_sisters	4.12 Do you have any older sisters?					yes
select_one yn	do_any_sisters_in_hh	4.13 Do any live in the household?		${have_older_sisters} = 'yes'			yes
select_one religion	parent_religion	4.2 What is your parent religion?					yes
select_one parent_ses_status	parent_ses_status	4.3 Socio Economic status of respondent parent					yes
note	note5	SECTION 5: NEGATIVE COMMUNITY FACTORS
select_one yn	ever_drink_alcohol	5.1 Do you ever drink alcohol					yes
integer	how_many_days_drunk_alcohol_lastmonth	5.2 How many days in the last month have you drunk alcohol?		${ever_drink_alcohol} = 'yes'			yes
select_one yn	ever_smoked_cigarete	5.3 Do you ever smoke cigarette?					yes
integer	how_many_have_you_smoked_last_sevendays	5.4 How many have you smoked in the last 7 days?		${ever_smoked_cigarete} = 'yes'			yes
note	note6	SECTION 6: POSITIVE COMMUNITY NORMS
select_one yn	available_parks_in_neighbourhood	6.1 Are there parks and play grounds young people hang out in your neighbourhood					yes
select_one yn	do_you_visit_parks_in_neighbourhood	6.2 Do you visit these parks or play grounds?		${available_parks_in_neighbourhood} = 'yes'			yes
begin group	sexual_debut	SECTION 7: RISKY INDIVIDUAL FACTORS (FIRST TIMER SEXUAL DEBUT)
select_one yn	experience_penetrative_sex	7.1 Have you ever experienced penetrative sex?	First sexual experience				yes
integer	age_of_first_sexual_partner	7.1a How old is your FIRST sexual partner?	First sexual experience	${experience_penetrative_sex} = 'yes'	.>15		yes
select_one initiator_of_penetrative_sex_experience	initiator_of_first_penetrative_sex_experience	7.2 Who initiated your FIRST penetrative sexual experience?	First sexual experience	${experience_penetrative_sex} = 'yes'			yes
select_one planned_unexpected_sex	planned_unexpected_sex	7.3 And would you say FIRSTpenetrative sex was planned or unexpected?	First sexual experience	${experience_penetrative_sex} = 'yes'			yes
integer	age_at_first_sex	7.4 How old were you at the time you FIRST had sex?	First sexual experience	${experience_penetrative_sex} = 'yes'	.<=${age}	Must be less or equal to current age	yes
select_one yn	regret_after_first_sex	7.5 Did you regret having intercourse with partner on that FIRST time?	First sexual experience	${experience_penetrative_sex} = 'yes'			yes
select_one yn	contraceptive_used_during_first_sex	7.6 On that FIRST time, did you use any contraceptive method to prevent pregnancy?	First sexual experience	${experience_penetrative_sex} = 'yes'			yes
select_one contraceptive_method_used_during_first_sex	contraceptive_method_used_during_first_sex	7.7 What method did you use?	First sexual experience	${contraceptive_used_during_first_sex} = 'yes'			yes
string	other_contraceptive_method_used_during_first_sex	7.7a If other contraceptive methods, please specify	First sexual experience	${contraceptive_method_used_during_first_sex} = 'other'			yes
select_one yn	ever_discuss_contraception_with_partner	7.8 Did you ever discuss contraception with partner on the first penetrative sex?	First sexual experience	${experience_penetrative_sex} = 'yes'			yes
select_one discuss_contraception_with_partner_before_after	discuss_contraception_with_partner_before_after	7.8a If yes, did you discuss contraception before or after you first had intercourse?		${ever_discuss_contraception_with_partner} = 'yes'			yes
integer	freq_sexual_intercourse	7.9 How many times did you and this index partner have full intercourse?	Estimate	${experience_penetrative_sex} = 'yes'			yes
select_one use_contraception_during_sex_apart_from_firsttime	use_contraception_during_sex_apart_from_firsttime	7.10 Apart from the first time, did you and partner ever use a method to avoid pregnancy?		${experience_penetrative_sex} = 'yes' and ${freq_sexual_intercourse} > 0			yes
select_multiple contraception_method_mostly_used	contraception_method_mostly_used	7.11 What method do you and him/her MOSTLY use?		${use_contraception_during_sex_apart_from_firsttime} = 'yes'			yes
string	other_contraception_method_mostly_used	7.11a If other contraceptive methods, please specify		selected(${contraception_method_mostly_used},'other')			yes
select_one where_method_was_gotten	where_method_was_gotten	7.12 Where did you or him/her get this methods?		${use_contraception_during_sex_apart_from_firsttime} = 'yes'			yes
select_one whose_decision_to_mostly_use_contraceptive	whose_decision_to_mostly_use_contraceptive	7.13 Whose decision was it to use a method always/sometimes/never? Was it mainly your decision, him/her decision or a joint decision?		${use_contraception_during_sex_apart_from_firsttime} = 'yes'			yes
select_one yn	preg_incidence_first_sex	7.14 Was their any incidence of pregnancy between you and your first partner?		${experience_penetrative_sex} = 'yes'			yes
select_one pregnancy_outcome	pregnancy_outcome	7.15 What happened to the pregnancy?		${preg_incidence_first_sex} = 'yes'			yes
select_one concern_catch_hivaids	concern_catch_hivaids	7.16 Were you ever concerned that you might catch AIDS or another sexually transmitted disease from him/her?		${experience_penetrative_sex} = 'yes'			yes
select_one yn	do_anything_to_reduce_std_risk	7.17 Were you able to do anything to reduce the risk of infection		${experience_penetrative_sex} = 'yes'			yes
select_one what_you_did_to_reduce_std_risk	what_you_did_to_reduce_std_risk	7.17a What did you do?		${do_anything_to_reduce_std_risk} = 'yes'			yes
end group
note	note8	SECTION 8: RISKY INDIVIDUAL FACTORS (Subsequent sexual behaviour)
integer	number_of_sexual_partners_ever_had	8.1 How many life sexual partners have you had?		${experience_penetrative_sex} = 'yes'	.>0		yes
integer	age_of_current_favourite_partner	8.2 How old is current/favourite partner?	Respondent could have multiple partner at the same time. The favourite partner suffice here in that situation	${experience_penetrative_sex} = 'yes'			yes
select_one bf_relationship_status	bf_relationship_status	8.3 When you started your relationship, what was the marital status of your current/favourite partner?		${experience_penetrative_sex} = 'yes'			yes
select_one bf_relationship_income_status	bf_relationship_income_status	8.4 When you started your relationship with him/her, was he/she a full time student, working or neither?		${experience_penetrative_sex} = 'yes'			yes
select_one yn	relationship_ended	8.5 Has the relationship with your current/favourite partner still ongoing?		${experience_penetrative_sex} = 'yes'			yes
select_one who_ended_relationship	who_ended_relationship	8.6 Who decided to end the relationship?		${experience_penetrative_sex} = 'yes' and ${relationship_ended} = 'no'			yes
select_one yn	date_someone_else	8.7 During the time you were/have been 'dating' your current/favourite partner did you 'date'/have you ‘dated’ anyone else?		${number_of_sexual_partners_ever_had} >1			yes
select_one describe_relationship	describe_relationship	8.8 How would you describe your relationship with your current/favourite partner?	Not for married respondents.	${experience_penetrative_sex} = 'yes' and ${respondent_marital_status} != 'married'			yes
select_one partner_description_of_relationship	partner_description_of_relationship	8.9 And how do you think your current/favourite partner would describe her /his relationship to you?		${experience_penetrative_sex} = 'yes'			yes
							yes
select_one yn	experience_forced_intercourse	8.10 Some young people are forced to have sexual intercourse against their will by a stranger, a relative or an older person. Has this ever happened to you?		${experience_penetrative_sex} = 'yes'			yes
integer	number_of_forced_sexual_partner	8.11 How many different strangers, relatives or older persons have forced you to have sex against your will?		${experience_forced_intercourse} = 'yes'			yes
select_one yn	take_steps_to_avoid_preg_after_forced_sex	8.12 Did you or the sexual partner do anything to avoid a pregnancy on these occasions?		${experience_forced_intercourse} = 'yes'			yes
							yes
select_one yn	experience_one_night_stand	8.13 Some young people have 'one night stands' (use local terms), perhaps after a party or after drinking? Has this ever happened to you?		${experience_penetrative_sex} = 'yes'			yes
integer	number_of_one_night_stand_experience	8.14 How many 'one night stands' have you had?		${experience_one_night_stand} = 'yes'			yes
select_one yn	avoid_preg_after_nightstand	8.15 Did you or the sexual partner do anything to avoid a pregnancy on these occasions?		${experience_one_night_stand} = 'yes'			yes
select_one yn	experience_giving_cash_gift_for_sex	8.16 Some young people pay money or gifts in exchange for sexual intercourse. Has this ever happened to you?		${experience_penetrative_sex} = 'yes'			yes
select_one yn	experience_receivinging_cash_gift_for_sex	8.17 Some you people receive money or gifts in exchange for sexual intercourse. Has this ever happened to you?		${experience_penetrative_sex} = 'yes'			yes
select_one yn	avoid_preg_after_number_cash_receive_sexual_partner	8.18 Did you or the sexual partner did anything to avoid a pregancy on these occasions?		${experience_penetrative_sex} = 'yes'			yes
note	note9	SECTION 9: SECTION FOR ABSTAINERS
begin group	abstainer_reason	People may have mixed reasons for not having intercourse. I will read out some reasons. Please tell me for each reason whether it applies to you or not.		${experience_penetrative_sex} = 'no'
select_one option	dont_feel_ready_for_sex	9.1 I don't feel ready to have sex.					yes
select_one option	never_had_opportunity	9.2 I have not had the opportunity.					yes
select_one option	sex_before_marriage_is_wrong	9.3 I think that sex before marriage is wrong					yes
select_one option	afraid_of_getting_pregnant	9.4 I am afraid of getting pregnant or getting someone pregnant					yes
select_one option	afraid_of_sti_hivaids	9.5 I am afraid of getting HIV/AIDS or another sexually transmitted infection.					yes
select_one future_plan_for_sex	future_plan_for_sex	9.6 Which of these statement best describes your future plans about sexual intercourse.		${respondent_marital_status} = 'single'			yes
string	other_future_plan_for_sex	9.6a If other plans about sexual intercourse, please specify		${future_plan_for_sex} = 'other_plan'			yes
select_one pressure_for_sex	pressure_for_sex	9.7 Do you feel any pressure from others to have sexual intercourse?					yes
select_multiple person_pressuring_you_for_sex	person_pressuring_you_for_sex	9.8 From whom do you feel pressure		${pressure_for_sex} != 'no_pressure'			yes
string	other_person_pressuring_you_for_sex	9.8a If pressure from others, please specify		selected(${person_pressuring_you_for_sex},'other')			yes
end group
note	note10	SECTION 10: SELF EFFICACY
note	note11	Young people have various views about relationships. I will read you out some views. For each one, please tell me whether you agree or disagree?
select_one options	believe_its_all_right_for_unmarried_boys_and_girls_to_have_dates_use_local_term	10.1 I believe it's all right for adolescent boys and girls to have sexual relationships					yes
select_one options	believe_its_all_right_for_boys_and_girls_to_kiss_hug_and_touch_each_other	10.2 I believe it's all right for boys and girls to kiss, hug and touch each other.					yes
select_one options	think_that_sometimes_a_boy_has_to_force_a_girl_to_have_sex_if_he_loves_her	10.4 I think that sometimes a boy has to force a girl to have sex if he loves her.					yes
select_one options	a_boy_will_not_respect_a_girl_who_agrees_to_have_sex_with_him	10.5 A boy will not respect a girl who agrees to have sex with him.					yes
select_one options	most_girls_who_have_sex_before_marriage_regret_it_afterwards	10.6 Most girls who have sex before marriage regret it afterwards.					yes
select_one options	most_boys_who_have_sex_before_marriage_regret_it_afterwards	10.7 Most boys who have sex before marriage regret it afterwards.					yes
select_one options	a_boy_and_a_girl_should_have_sex_before_they_become_engaged	10.8 A boy and a girl should have sex before they become engaged (USE LOCAL TERM) to see whether they are suited to each other.					yes
select_one options	believe_that_girls_should_remain_virgins_until_they_marry	10.9 I believe that girls should remain virgins until they marry.					yes
select_one options	believe_that_boys_should_remain_virgins_until_they_marry	10.10 I believe that boys should remain virgins until they marry.					yes
select_one options	it_is_sometimes_justifiable_for_a_boy_to_hit_his_girlfriend	10.11 It is sometimes justifiable for a boy to hit his girlfriend.					yes
select_one options	most_of_my_friends_think_that_one-night_stands_are_ok	10.12 Most of my friends think that one-night stands are OK.					yes
select_one options	its_all_right_for_boys_and_girls_to_have_sex	10.13 It's all right for boys and girls to have sex with each other provided that they use methods to stop pregnancy.					yes
select_one options	most_of_my_friends_who_have_sex_with_someone_use_condoms_regularly	10.14 Most of my friends who have sex with someone use condoms regularly.					yes
select_one options	am_confident_thatcan_insist_on_condom_use_every_timehave_sex	10.15 I am confident that I can insist on condom use every time I have sex.					yes
select_one options	would_never_contemplate_having_an_abortion_my_self_or_for_my_partner	10.16 I would never contemplate having an abortion my self or for my partner.					yes
select_one options	it_is_mainly_the_womans_responsibility_to_ensure_that_contraception_is_used_regularly	10.17 It is mainly the woman's responsibility to ensure that contraception is used regularly.					yes
select_one options	think_that_you_should_be_in_love_with_someone_before_having_sex_with_them	10.18 I think that you should be in love with someone before having sex with them.					yes
select_one options	feel_thatknow_how_to_use_a_condom_properly	10.19 I feel that I know how to use a condom properly.					yes
select_one options	most_of_my_friends_never_contemplate_having_an_abortion_for_themselves_or_their_partner	10.20 Most of my friends would never contemplate having an abortion for themselves or their partner.					yes
select_one options	men_need_sex_more_frequently_than_do_women	10.21 Men need sex more frequently than do women					yes
select_one options	most_of_my_friends_believe_that_you_should_be_in_love_before_you_have_sex_with_someone	10.22 Most of my friends believe that you should be in love before you have sex with someone.					yes
select_one options	would_refuse_to_have_sex_with_someone_who_is_not_prepared_to_use_a_condom	10.23 I would refuse to have sex with someone who is not prepared to use a condom.					yes
select_one options	one_night_stands_are_ok	10.24 One night stands are OK					yes
note	note12	SECTION 11: CONDOM EFFICACY
note	note13	Young people have various views about condoms. I will read you out some views. For each one, please tell me whether you agree or disagree?
select_one options	i_feel_confident_in_my_ability_to_put_a_condom_on_myself_or_my_partner	11.1 I feel confident in my ability to put a condom on myself or my partner					yes
select_one options	i_feel_confident_i_could_purchase_condoms_without_feeling_embarrassed	11.2 I feel confident I could purchase condoms without feeling embarrassed					yes
select_one options	i_feel_confident_i_could_remember_to_carry_a_condom_with_me_should_i_need_one	11.3 I feel confident I could remember to carry a condom with me should I need one					yes
select_one options	confident_i_could_gracefully_remove_and_dispose_of_a_condom_after_sexual_intercourse	11.4 I feel confident I could gracefully remove and dispose of a condom after sexual intercourse					yes
select_one options	i_would_not_feel_confident_suggesting_using_condoms_with_a_new_partners	11.5 I would not feel confident suggesting using condoms with a new partner because I would be afraid he or she would think I have a sexually transmitted disease					yes
select_one options	because_i_would_too_shy_to	11.7 I would not feel confident suggesting using condoms with a new partner because I would too shy to					yes
select_one options	i_would_feel_afraid_that_he_or_she_would_reject_me	11.8 If I were to suggest using a condom to a partner, I would feel afraid that he or she would reject me					yes
select_one options	unsure_of_my_partners_feelings_about_using_condoms_i_would_not_suggest_using_one	11.9 If I were unsure of my partner’s feelings about using condoms I would not suggest using one					yes
select_one options	use_a_condom_and_did_not_succeed_i_would_feel_embarrassed_to_try_to_use_one_again	11.10 If my partner and I were to try to use a condom and did not succeed, I would feel embarrassed to try to use one again (e.g. not being able to unroll condom, putting it on backwards or awkwardness)					yes
select_one options	i_am_confident_that_i_can_insist_on_condom_use_every_time_i_have_sex	11.13 I am confident that I can insist on condom use every time I have sex.					yes
note	note17	SECTION 12: PARENTAL MONITORING
select_one opt	describe_father	12.1 How would you describe your father?					yes
select_one opt	describe_mother	12.2 How would you describe your mother?					yes
select_one opts	parent_ask_what_happen_at_leisure	12.3 Do your parents ask you to tell about things that happened in your leisure time?					yes
select_one opts	parent_permission_satur_evening	12.4 Do you need your parents’ permission about what you’re going to do on a Saturday evening?					yes
select_one opts	parent_demand_you_tell_about_evening_when_home_late	12.5 Do your parents demand you to tell them about your evening when you are home late?					yes
select_one opts	parent_demand_where_you_are	12.6 Do your parents demand you to tell them where you are, what you do and with whom in the evenings?					yes
select_one opts	tell_parent_plans_Saturday_evening	12.7 Do your parents demand you to tell them about your plans on a Saturday evening?					yes
select_one optt	parent_try_to_see_ur_whatsapp	12.8 How often do your parents try to watch your whatsapp/chat conversations?					yes
select_one optt	parent_sniff_around_ur_belonging	12.9 How often do your parents sniff around your personal belongings without your permission?					yes
select_one optt	parent_read_your_email	12.10 How often do your parents read your e-mail or text messages without your permission?					yes
note	note18	SECTION 13: FAMILY CONFLICT AS A PROXY FOR DISTRUPTION OR ALTERNATIVE FAMILY TYPES
select_one fam_proxy	fam_proxy	13.1 Living arrangement at home					yes
select_one fam_support	fam_support	13.2 Family support					yes
select_one yn	presence_of_role_model	13.3 Is there an adult in your life who is not your parent or step-parent who you really look up to and want to be like?					yes
select_one role_model	role_model	13.4 How is the role model to you?		${presence_of_role_model} = 'yes'			yes
string	other_role_model	13.4a If other role model, please specify		${role_model} = 'other'			yes
note	note19	SECTION 14: SOCIAL CAPITAL
select_one social_capital	social_capital	14.1 Generally speaking, would you say that most people can be trusted or that you can’t be too careful in dealing with people?					yes
note	note20	In general, do you agree or disagree with the following statements?
select_one agree	willing_to_help	14.2 Most people in this village/neighborhood are willing to help if you need it.					yes
select_one agree	take_adv_of_you	14.3 In this village/neighborhood, one has to be alert or someone is likely to take advantage of you.					yes
string	comment	15. Any Comment	Optional
note	note88	Thank You

## Sheet: choices
list name	name	label		state
states	ED	Edo
states	EN	Enugu
states	KN	Kano
states	OS	Osun
lgas	Ajingi	Ajingi		KN
lgas	Akoko_Edo	Akoko-Edo		ED
lgas	Albasu	Albasu		KN
lgas	Aninri	Aninri		EN
lgas	Atakunmosa_East	Atakunmosa East		OS
lgas	Atakunmosa_West	Atakunmosa West		OS
lgas	Awgu	Awgu		EN
lgas	Ayedade	Ayedade		OS
lgas	Ayedire	Ayedire		OS
lgas	Bagwai	Bagwai		KN
lgas	Bebeji	Bebeji		KN
lgas	Bichi	Bichi		KN
lgas	Boluwaduro	Boluwaduro		OS
lgas	Boripe	Boripe		OS
lgas	Bunkure	Bunkure		KN
lgas	Dala	Dala		KN
lgas	Dambatta	Dambatta		KN
lgas	Dawakin_Kudu	Dawakin Kudu		KN
lgas	Dawakin_Tofa	Dawakin Tofa		KN
lgas	Doguwa	Doguwa		KN
lgas	Ede_North	Ede North		OS
lgas	Ede_South	Ede South		OS
lgas	Egbedore	Egbedore		OS
lgas	Egor	Egor		ED
lgas	Ejigbo	Ejigbo		OS
lgas	Enugu_East	Enugu East		EN
lgas	Enugu_North	Enugu North		EN
lgas	Enugu_South	Enugu South		EN
lgas	Esan_Central	Esan Central		ED
lgas	Esan_North_East	Esan North-East		ED
lgas	Esan_South_East	Esan South-East		ED
lgas	Esan_West	Esan West		ED
lgas	Etsako_Central	Etsako Central		ED
lgas	Etsako_East	Etsako East		ED
lgas	Etsako_West	Etsako West		ED
lgas	Ezeagu	Ezeagu		EN
lgas	Fagge	Fagge		KN
lgas	Gabasawa	Gabasawa		KN
lgas	Garko	Garko		KN
lgas	Garum_Mallam	Garum Mallam		KN
lgas	Gaya	Gaya		KN
lgas	Gezawa	Gezawa		KN
lgas	Gwale	Gwale		KN
lgas	Gwarzo	Gwarzo		KN
lgas	Ife_Central	Ife Central		OS
lgas	Ife_East	Ife East		OS
lgas	Ife_North	Ife North		OS
lgas	Ife_South	Ife South		OS
lgas	Ifedayo	Ifedayo		OS
lgas	Ifelodun	Ifelodun		OS
lgas	Igbo_Etiti	Igbo-Etiti		EN
lgas	Igbo_Eze_North	Igbo-Eze-North		EN
lgas	Igbo_Eze_South	Igbo-Eze-South		EN
lgas	Iguegben	Iguegben		ED
lgas	Ikpoba_Okha	Ikpoba-Okha		ED
lgas	Ila	Ila		OS
lgas	Ilesha_East	Ilesha East		OS
lgas	Ilesha_West	Ilesha West		OS
lgas	Irepodun	Irepodun		OS
lgas	Irewole	Irewole		OS
lgas	Isi_Uzo	Isi-Uzo		EN
lgas	Isokan	Isokan		OS
lgas	Iwo	Iwo		OS
lgas	Kabo	Kabo		KN
lgas	Kano_Municipal	Kano Municipal		KN
lgas	Karaye	Karaye		KN
lgas	Kibiya	Kibiya		KN
lgas	Kiru	Kiru		KN
lgas	Kumbotso	Kumbotso		KN
lgas	Kunchi	Kunchi		KN
lgas	Kura	Kura		KN
lgas	Madobi	Madobi		KN
lgas	Makoda	Makoda		KN
lgas	Minjibir	Minjibir		KN
lgas	Nassarawa	Nassarawa		KN
lgas	Nkanu_East	Nkanu East		EN
lgas	Nkanu_West	Nkanu West		EN
lgas	Nsukka	Nsukka		EN
lgas	Obokun	Obokun		OS
lgas	Odo_Otin	Odo Otin		OS
lgas	Oji_River	Oji-River		EN
lgas	Ola_Oluwa	Ola Oluwa		OS
lgas	Olorunda	Olorunda		OS
lgas	Oredo	Oredo		ED
lgas	Orhionmwon	Orhionmwon		ED
lgas	Oriade	Oriade		OS
lgas	Orolu	Orolu		OS
lgas	Osogbo	Osogbo		OS
lgas	Ovia_North_East	Ovia North-East		ED
lgas	Ovia_South_West	Ovia South-West		ED
lgas	Owan_East	Owan East		ED
lgas	Owan_West	Owan West		ED
lgas	Rano	Rano		KN
lgas	Rimin_Gado	Rimin Gado		KN
lgas	Rogo	Rogo		KN
lgas	Shanono	Shanono		KN
lgas	Sumaila	Sumaila		KN
lgas	Takai	Takai		KN
lgas	Tarauni	Tarauni		KN
lgas	Tofa	Tofa		KN
lgas	Tsanyawa	Tsanyawa		KN
lgas	Tudun_Wada	Tudun Wada		KN
lgas	Udenu	Udenu		EN
lgas	Udi	Udi		EN
lgas	Uhunmwonde	Uhunmwonde		ED
lgas	Ungongo	Ungongo		KN
lgas	Uzo_Uwani	Uzo-Uwani		EN
lgas	Warawa	Warawa		KN
lgas	Wudil	Wudil		KN
sex	male	Male
sex	female	Female
yn	yes	Yes
yn	no	No
highest_level_education_completed	none	None
highest_level_education_completed	pry	Primary
highest_level_education_completed	secondary	Secondary
highest_level_education_completed	higher	Higher
highest_level_education_completed	other	Other
currently_attending_sch	yes_ft	Yes (Full Time)
currently_attending_sch	yes_pt	Yes (Part Time)
currently_attending_sch	no	No
school_mgt_type	govt	Government
school_mgt_type	private	Private
single_sex_sch_attended	pry	Primary
single_sex_sch_attended	secondary	Secondary
single_sex_sch_attended	other	Other
religion	islam	Islam
religion	catholic	Catholic
religion	other christian	Other Christian
religion	traditional	Traditional
religion	other	Other
how_often_you_attend_religious_service	every_day	Every day
how_often_you_attend_religious_service	at_least_once_a_week	At least once a week
how_often_you_attend_religious_service	at_least_once_a_month	At least once a month
how_often_you_attend_religious_service	at_least_one_a_year	At least one a year
how_often_you_attend_religious_service	less_than_once_a_year	Less than once a year
how_often_you_attend_religious_service	never	Never
importance_of_religion_to_life	very_important	Very important
importance_of_religion_to_life	important	Important
importance_of_religion_to_life	not_important	Not important
talking_to_father	very_easy	Very easy
talking_to_father	easy	Easy
talking_to_father	average	Average
talking_to_father	difficult	Difficult
talking_to_father	very_difficult	Very difficult
talking_to_father	do_not_see_him	Do not see him
often_discussed_sex_related_matter	often	Often
often_discussed_sex_related_matter	occasionally	Occasionally
often_discussed_sex_related_matter	never	Never
talking_to_mother	very_easy	Very easy
talking_to_mother	easy	Easy
talking_to_mother	average	Average
talking_to_mother	difficult	Difficult
talking_to_mother	very_difficult	Very difficult
talking_to_mother	do_not_see_her	Do not see her
bf_relationship_status	single	Single
bf_relationship_status	married	Married
bf_relationship_status	divorced	Divorced
bf_relationship_status	seperated	Seperated
bf_relationship_status	widowed	Widowed
who_ended_relationship	me	You
who_ended_relationship	partner	Partner
who_ended_relationship	both	Both
bf_relationship_income_status	full_time_student	Full Time Student
bf_relationship_income_status	working	Working
bf_relationship_income_status	neither	Neither
describe_relationship	a_casual_friend	A casual friend
describe_relationship	a_serious_friend_with_marriage_intention	A serious friend with marriage intention
describe_relationship	an_important_relationship_that_might_lead_to_marriage	An important relationship that might lead to marriage
partner_description_of_relationship	a_casual_friend	A casual friend
partner_description_of_relationship	a_serious_friend_with_marriage_intention	A serious friend with marriage intention
partner_description_of_relationship	an_important_relationship_that_might_lead_to_marriage	An important relationship that might lead to marriage
initiator_of_penetrative_sex_experience	i_forced_it	I forced it
initiator_of_penetrative_sex_experience	i_persuaded_partner_	I persuaded partner
initiator_of_penetrative_sex_experience	partner_persuaded_me	Partner persuaded me
initiator_of_penetrative_sex_experience	partner_forced_me	Partner forced me
initiator_of_penetrative_sex_experience	we_were_both_equally_willing	We were both equally willing
planned_unexpected_sex	planned	Planned
planned_unexpected_sex	unexpected	Unexpected
contraceptive_method_used_during_first_sex	condom	Condom
contraceptive_method_used_during_first_sex	pill	Pill
contraceptive_method_used_during_first_sex	injection	Injection
contraceptive_method_used_during_first_sex	withrawal	Withdrawal
contraceptive_method_used_during_first_sex	safe_period	Safe period
contraceptive_method_used_during_first_sex	other	Other
discuss_contraception_with_partner_before_after	before_first_intercourse	Before first intercourse
discuss_contraception_with_partner_before_after	after_first_intercourse	After first intercourse
discuss_contraception_with_partner_before_after	never	Never
use_contraception_during_sex_apart_from_firsttime	always	Always
use_contraception_during_sex_apart_from_firsttime	sometimes	Sometimes
use_contraception_during_sex_apart_from_firsttime	never	Never
contraception_method_mostly_used	condom	Condom
contraception_method_mostly_used	pill	Pill
contraception_method_mostly_used	injection	Injection
contraception_method_mostly_used	withdrawal	Withdrawal
contraception_method_mostly_used	safe_period	Safe period
contraception_method_mostly_used	other	Other
where_method_was_gotten	shop	Shop
where_method_was_gotten	pharmacy	Pharmacy
where_method_was_gotten	govt_clinic_health_central_hospital	Govt Clinic/Health Central hospital
where_method_was_gotten	private_doctor_nurse_clinic	Private Doctor/Nurse/Clinic
where_method_was_gotten	friend	Friend
where_method_was_gotten	other	Other
where_method_was_gotten	dont_know	Don’t Know
whose_decision_to_mostly_use_contraceptive	my_decision	My decision
whose_decision_to_mostly_use_contraceptive	partner_decision	His/her decision
whose_decision_to_mostly_use_contraceptive	joint_decision	Joint decision
pregnancy_outcome	currently_pregnant	Currently pregnant
pregnancy_outcome	abortion	Abortion
pregnancy_outcome	miscarriage	Miscarriage
pregnancy_outcome	live_birth	Live-birth
pregnancy_outcome	no_sure	No sure
concern_catch_hivaids	very_concerned	Very concerned
concern_catch_hivaids	somewhat_concerned	Somewhat concerned
concern_catch_hivaids	not_concerned	Not concerned
what_you_did_to_reduce_std_risk	use_condoms	Use condoms
what_you_did_to_reduce_std_risk	use_medicine	Use medicine
what_you_did_to_reduce_std_risk	other	Other
how_frequently_does_this_happen	often	Often
how_frequently_does_this_happen	sometimes	Sometimes
how_frequently_does_this_happen	rarely	Rarely
option	yes	Yes
option	np	No
option	don’t_know_notsure	Don’t Know/Not sure
future_plan_for_sex	wait_till_marriage	I plan to wait until marriage
future_plan_for_sex	wait_till_engaged	I plan to wait until I am engaged to be married
future_plan_for_sex	till_i_find_some_i_love	I plan to wait until I find someone I love
future_plan_for_sex	have_sex_when_opportuned	I plan to have sexual intercourse when an opportunity comes along
future_plan_for_sex	other_plan	Other plan
pressure_for_sex	great_deal_pressure	A great deal
pressure_for_sex	little_pressure	A little
pressure_for_sex	no_pressure	None
person_pressuring_you_for_sex	friends	Friends
person_pressuring_you_for_sex	relatives	Relatives
person_pressuring_you_for_sex	work_colleagues	Work Colleagues
person_pressuring_you_for_sex	partner	Partner
person_pressuring_you_for_sex	other	Other
options	agree	Agree
options	don’t_know	Don’t know/not sure
options	disagree	Disagree
friend_with_sexual_experience	none	None
friend_with_sexual_experience	many	Many
friend_with_sexual_experience	some	Some
friend_with_sexual_experience	few	A few
friend_with_sexual_experience	not_sure	Not sure
friend_with_sexual_experience	don’t_know	Don’t Know
respondent_marital_status	single	Single
respondent_marital_status	married	Married
respondent_marital_status	divorced	Divorced
respondent_marital_status	seperated	Seperated
respondent_marital_status	widowed	Widowed
weekly_earning	1	< 5000 Naira
weekly_earning	2	5000- 10000 Naira
weekly_earning	3	10000- 20000 Naira
weekly_earning	4	> 20000 Naira
optt	always	Always
optt	sometimes	Sometimes
optt	never	Never
opt	very_strict	Very strict
opt	strict	Strict
opt	moderately_strict	Moderately strict
opt	not_strict	Not strict
opts	yes	Yes
opts	no	No
opts	sometimes	Sometimes
fam_proxy	single_parent_household_	Single parent household
fam_proxy	nuclear_family_	Nuclear family
fam_proxy	polygamous_family	Polygamous family
fam_proxy	living_with_grandparents	Living with grandparents
fam_support	i_receive_adequate_support_from_home	I receive adequate support from home
fam_support	i_receive_moderate_support_from_home	I receive moderate support from home
fam_support	i_receive_insufficient_support_from_home	I receive insufficient support from home
fam_support	i_receive_no_support_from_home	I receive no support from home
role_model	aunty	Aunty
role_model	uncle	Uncle
role_model	sister	Sister
role_model	brother	Brother
role_model	grandparent	Grandparent
role_model	family friend	Family friend
role_model	teacher	Teacher
role_model	religious leader	Religious leader
role_model	other	Other
social_capital	people_can_be_trusted	People can be trusted
social_capital	you_cant_be_too_careful	You can’t be too careful
agree	agree_strongly	Agree strongly
agree	agree_somewhat	Agree somewhat
agree	neither	Neither agree or disagree
agree	disagree_somewhat	Disagree somewhat
agree	disagree_strongly	Disagree strongly
dc_name	dc1	Soft
dc_name	dc2	Oluchi
dc_name	dc3	DC3
dc_name	dc4	DC4
dc_name	dc5	DC5
dc_name	dc6	DC6
dc_name	dc7	DC7
dc_name	dc8	DC8
dc_name	dc9	DC9
dc_name	dc10	DC10
dc_name	dc11	DC11
dc_name	dc12	DC12
currently_attending_which_sch_level	pry	Primary
currently_attending_which_sch_level	sec	Secondary
currently_attending_which_sch_level	technical_college	Technical College
currently_attending_which_sch_level	polytechnic	Polytechnic
currently_attending_which_sch_level	university	University
parent_ses_status	poor	Poor
parent_ses_status	middle	Middle
parent_ses_status	rich	Rich

## Sheet: settings
form_title	form_id	default_language
Protective Sexual Behaviour Research 2018	somefun_wits_demography_phd_survey_v1	english
